# Supplementary material for: Functional Family Therapy for families of youth (age 11–18) with behaviour problems: A systematic review and meta‐analysis
Source: Campbell Syst Rev. 2023 Jul 19;19(3):e1324. doi: 10.1002/cl2.1324 (PMC10354626; doi:10.1002/cl2.1324)
Supplement: Supplementary file 2 — Supporting information. [file CL2-19-e1324-s003.csv]

StudyID	TwoArms	ReportID	EffectID	Outcome	Out2	Subscale	continuous	Positive	MonthsRef	MonthsRnge	ObsPeriod	DataType	Source	Imputed	AdjBase	FFTN	FFTEvent	FFTPerc	FFTmean	FFTsd	CntlN	CntlEvent	CntlPerc	Cntlmean	Cntlsd	smd	smdlb	smdub	or	orlb	orub	rr	rrlb	rrub	rd	rdbl	rdub	beta	betalb	betaub	pval	missingES	attrition	diffatt	TotalN	FFTassign	Cntlassign	Country	US
2	1	1	1	2	2	1	0	0	12	12	0	4	4	0	0	46	12				19	9	47.40%																			0	13%		75	53	22	1	1
2	1	1	2	2	2	1	0	0	12	12	0	4	4	0	0	46	12				11	8	72.70%																			0	13%		66	53	13	1	1
2	1	1	3	2	2	1	0	0	12	12	0	4	4	0	0	46	12				10	5	50.00%																			0	13%		64	53	11	1	1
5	1	1	1	8	11	1	1	1	2		0	1	5	0	0	6			36.83	7.47	6			26.13	9.33																	0	8%	-14%	13	6	7	1	1
5	1	1	2	8	11	1	1	1	2		0	1	5	0	0	6			36.83	7.47	6			24.33	11.14																	0	8%	-14%	13	6	7	1	1
5	0	1	3	8	11	1	1	1	7		0	1	5	0	0	6			33.77	8.4	6			29.9	7.74																	0	8%	-14%	13	6	7	1	1
5	1	1	4	8	14	1	1	1	2		0	1	5	0	0	6			504.5	106.82	6			375.96	117.03																	0	8%	-14%	13	6	7	1	1
5	1	1	5	8	14	1	1	1	2		0	1	5	0	0	6			504.5	106.82	6			382.38	129.22																	0	8%	-14%	13	6	7	1	1
5	0	1	6	8	14	1	1	1	7		0	1	5	0	0	6			467.77	126	6			385.67	94.34																	0	8%	-14%	13	6	7	1	1
5	1	1	7	8	14	1	1	1	2		0	1	5	0	0	6			559.54	86.99	6			485.22	79.19																	0	8%	-14%	13	6	7	1	1
5	1	1	8	8	14	1	1	1	2		0	1	5	0	0	6			559.54	86.99	6			461.43	96.55																	0	8%	-14%	13	6	7	1	1
5	0	1	9	8	14	1	1	1	7		0	1	5	0	0	6			518.64	82.65	6			526.19	69.1																	0	8%	-14%	13	6	7	1	1
5	1	1	10	8	11	1	1	1	2		0	1	5	0	0	6			452.73	156.58	6			407.83	159.29																	0	8%	-14%	13	6	7	1	1
5	1	1	11	8	11	1	1	1	2		0	1	5	0	0	6			452.73	156.58	6			418.1	158.73																	0	8%	-14%	13	6	7	1	1
5	0	1	12	8	11	1	1	1	7		0	1	5	0	0	6			431.82	159	6			417.14	169.74																	0	8%	-14%	13	6	7	1	1
5	1	1	13	8	12	1	1	1	2		0	1	5	0	0	6			660.91	78.67	6			575.65	109.7																	0	8%	-14%	13	6	7	1	1
5	1	1	14	8	12	1	1	1	2		0	1	5	0	0	6			660.91	78.67	6			557.14	141.03																	0	8%	-14%	13	6	7	1	1
5	0	1	15	8	12	1	1	1	7		0	1	5	0	0	6			636.36	76.75	6			562.86	94.92																	0	8%	-14%	13	6	7	1	1
5	1	1	16	8	11	1	1	1	2		0	1	5	0	0	6			468.18	180.08	6			504.35	128.41																	0	8%	-14%	13	6	7	1	1
5	1	1	17	8	11	1	1	1	2		0	1	5	0	0	6			468.18	180.08	6			454	142.38																	0	8%	-14%	13	6	7	1	1
5	0	1	18	8	11	1	1	1	7		0	1	5	0	0	6			445.45	198.04	6			479.2	191.33																	0	8%	-14%	13	6	7	1	1
5	1	1	19	8	11	1	1	1	2		0	1	5	0	0	6			623.27	91.62	6			501.96	128.23																	0	8%	-14%	13	6	7	1	1
5	1	1	20	8	11	1	1	1	2		0	1	5	0	0	6			623.27	91.62	6			460.57	145.22																	0	8%	-14%	13	6	7	1	1
5	0	1	21	8	11	1	1	1	7		0	1	5	0	0	6			584.45	95	6			558.48	113																	0	8%	-14%	13	6	7	1	1
5	1	1	22	8	12	1	1	1	2		0	1	5	0	0	6			550	139.35	6			403.47	130.41																	0	8%	-14%	13	6	7	1	1
5	1	1	23	8	12	1	1	1	2		0	1	5	0	0	6			550	139.35	6			382.86	206.62																	0	8%	-14%	13	6	7	1	1
5	0	1	24	8	12	1	1	1	7		0	1	5	0	0	6			492.73	146.39	6			472.38	100.29																	0	8%	-14%	13	6	7	1	1
5	1	1	25	8	11	1	1	1	2		0	1	5	0	0	6			645.45	94.8	6			607.83	119.96																	0	8%	-14%	13	6	7	1	1
5	1	1	26	8	11	1	1	1	2		0	1	5	0	0	6			645.45	94.8	6			528.57	180.84																	0	8%	-14%	13	6	7	1	1
5	0	1	27	8	11	1	1	1	7		0	1	5	0	0	6			662.73	92.64	6			642.86	95.56																	0	8%	-14%	13	6	7	1	1
5	1	1	28	8	12	1	1	1	2		0	1	5	0	0	6			509.27	131.49	6			436.61	131.25																	0	8%	-14%	13	6	7	1	1
5	1	1	29	8	12	1	1	1	2		0	1	5	0	0	6			509.27	131.49	6			425.81	164.29																	0	8%	-14%	13	6	7	1	1
5	0	1	30	8	12	1	1	1	7		0	1	5	0	0	6			508.82	155.84	6			501.33	99.98																	0	8%	-14%	13	6	7	1	1
5	1	1	31	8	12	1	1	1	2		0	1	5	0	0	6			542.27	99.05	6			446.3	97.42																	0	8%	-14%	13	6	7	1	1
5	1	1	32	8	12	1	1	1	2		0	1	5	0	0	6			542.27	99.05	6			427.52	140.25																	0	8%	-14%	13	6	7	1	1
5	0	1	33	8	12	1	1	1	7		0	1	5	0	0	6			512.67	106.52	6			483.9	75.65																	0	8%	-14%	13	6	7	1	1
5	1	1	34	8	13	1	1	1	2		0	1	5	0	0	6			614.59	69.96	6			520.78	86.35																	0	8%	-14%	13	6	7	1	1
5	1	1	35	8	13	1	1	1	2		0	1	5	0	0	6			614.59	69.96	6			493.1	94.93																	0	8%	-14%	13	6	7	1	1
5	0	1	36	8	13	1	1	1	7		0	1	5	0	0	6			579.86	60.15	6			549.14	67.13																	0	8%	-14%	13	6	7	1	1
5	1	1	37	6	8	1	1	0	2		0	1	3	0	0	6			1.8	0.43	6			1.92	0.42																	0	8%	-14%	13	6	7	1	1
5	1	1	38	6	8	1	1	0	2		0	1	3	0	0	6			1.8	0.43	6			2	0.34																	0	8%	-14%	13	6	7	1	1
5	0	1	39	6	8	1	1	0	7		0	1	3	0	0	6			1.77	0.43	6			1.9	0.4																	0	8%	-14%	13	6	7	1	1
5	1	1	40	6	6	1	1	0	2		0	1	3	0	0	6			1.76	0.27	6			1.91	0.5																	0	8%	-14%	13	6	7	1	1
5	1	1	41	6	6	1	1	0	2		0	1	3	0	0	6			1.76	0.27	6			2.52	0.35																	0	8%	-14%	13	6	7	1	1
5	0	1	42	6	6	1	1	0	7		0	1	3	0	0	6			1.85	0.28	6			1.83	0.42																	0	8%	-14%	13	6	7	1	1
5	1	1	43	6	7	1	1	0	2		0	1	3	0	0	6			1.55	0.38	6			1.8	0.38																	0	8%	-14%	13	6	7	1	1
5	1	1	44	6	7	1	1	0	2		0	1	3	0	0	6			1.55	0.38	6			1.52	0.51																	0	8%	-14%	13	6	7	1	1
5	0	1	45	6	7	1	1	0	7		0	1	3	0	0	6			1.51	0.32	6			1.72	0.36																	0	8%	-14%	13	6	7	1	1
5	1	1	46	6	8	1	1	0	2		0	1	3	0	0	6			2.17	0.49	6			2.1	0.34																	0	8%	-14%	13	6	7	1	1
5	1	1	47	6	8	1	1	0	2		0	1	3	0	0	6			2.17	0.49	6			3.11	0.26																	0	8%	-14%	13	6	7	1	1
5	0	1	48	6	8	1	1	0	7		0	1	3	0	0	6			2.11	0.44	6			2.08	0.5																	0	8%	-14%	13	6	7	1	1
5	1	1	49	5	5	1	1	1	2		0	1	3	0	0	6			3.58	0.47	6			3.19	0.47																	0	8%	-14%	13	6	7	1	1
5	1	1	50	5	5	1	1	1	2		0	1	3	0	0	6			3.58	0.47	6			2.94	0.44																	0	8%	-14%	13	6	7	1	1
5	0	1	51	5	5	1	1	1	7		0	1	3	0	0	6			3.58	0.48	6			3.29	0.61																	0	8%	-14%	13	6	7	1	1
5	1	1	52	6	8	2	1	0	2		0	1	2	0	0	6			19.54	9.02	6			19.4	9.67																	0	8%	-14%	13	6	7	1	1
5	1	1	53	6	8	2	1	0	2		0	1	2	0	0	6			19.54	9.02	6			30.36	6.71																	0	8%	-14%	13	6	7	1	1
5	0	1	54	6	8	2	1	0	7		0	1	2	0	0	6			16.55	6.64	6			20.67	11.68																	0	8%	-14%	13	6	7	1	1
5	1	1	55	6	6	2	1	1	2		0	1	1	0	0	6			311.5	38.99	6			327.83	14.46																	0	8%	-14%	13	6	7	1	1
5	1	1	56	6	6	2	1	1	2		0	1	1	0	0	6			311.5	38.99	6			304	25.98																	0	8%	-14%	13	6	7	1	1
5	0	1	57	6	6	2	1	1	7		0	1	1	0	0	6			319.67	41.43	6			331.33	30.79																	0	8%	-14%	13	6	7	1	1
14	0	1	1	2	2	2	0	0	12	0	1	4	4	0	0	49	16	32.70%			40	26	65.00%																			0	0%	0%	89	49	40	4	0
14	0	1	2	2	2	2	0	0	24	0	1	4	4	0	0	49	20	40.80%			40	33	82.50%																			0	0%	0%	89	49	40	4	0
17	1	1	1	3	3	1	1	0	4		1	1	1	1	0	29			24.95	26.96	29			52.09	40.1		53.91	37.48														1	9%	0%	64	32	32	1	1
17	1	1	2	3	3	1	1	0	4		1	1	1	1	0	29			24.95	26.96	29			55.73	34.86																	1	9%	0%	64	32	32	1	1
17	1	1	3	3	3	1	1	0	7		0	1	1	1	0	29			40.1	40.07	29			51.13	37.35		46.505	38.705														1	9%	0%	64	32	32	1	1
17	1	1	4	3	3	1	1	0	7		0	1	1	1	0	29			40.1	40.07	29			41.88	40.06																	1	9%	0%	64	32	32	1	1
17	1	2	5	4	4	0	1	0	4		0	1	1	0	0	29			8.2	3.4	29			10.2	3.8		9.85	3.65														1	9%	0%	64	32	32	1	1
17	1	2	6	4	4	0	1	0	4		0	1	1	0	0	29			8.2	3.4	29			9.5	3.5																	1	9%	0%	64	32	32	1	1
17	1	2	7	4	4	0	1	0	7		0	1	1	0	0	29			9.2	3.8	29			10.4	4.7		9.9	4.2														1	9%	0%	64	32	32	1	1
17	1	2	8	4	4	0	1	0	7		0	1	1	0	0	29			9.2	3.8	29			9.4	3.7																	1	9%	0%	64	32	32	1	1
18	0	3	1	2	2	2	0	0	18	0	1	4	4	0	1	387	192	49.60%			313	155	49.60%																			0	0%	0%	700	387	313	1	1
18	0	3	2	2	2	1	0	0	18	0	1	4	4	0	1	387	94	24.20%			313	85	27.20%																			0	0%	0%	700	387	313	1	1
18	0	3	3	2	2	0	0	0	18	0	1	4	4	0	1	387	24	6.20%			313	18	5.70%																			0	0%	0%	700	387	313	1	1
18	0	4	4	2	2	1	0	0	12	0	1	4	4	0	1	459	101	22.00%			458	101	22.00%																			1	0%	0%	917	459	458	1	1
19	0	1	1	6	6	1	1	0	24	12	0	1	1	0	0	17			16.65	12.2	18			14.67	6.89																	0	39%	-3%	57	27	30	1	1
19	0	1	2	8	11	1	1	0	24	12	0	1	1	0	0	17			51.63	7.18	18			52.86	8.88																	0	39%	-3%	57	27	30	1	1
19	0	1	3	8	11	0	1	0	24	12	0	1	1	0	0	17			2.35	2.6	18			1.89	1.61																	0	39%	-3%	57	27	30	1	1
19	0	1	4	6	6	1	1	0	24	12	0	1	3	0	0	17			2.73	1.68	18			3.75	3.25																	0	39%	-3%	57	27	30	1	1
19	0	1	5	6	6	1	1	0	24	12	0	1	2	0	0	13			12.62	13.1	14			16	9.9																	0	53%	-1%	57	27	30	1	1
19	0	1	6	8	11	1	1	0	24	12	0	1	2	0	0	13			51.29	8.31	14			52.9	6.31																	0	53%	-1%	57	27	30	1	1
19	0	1	7	8	11	0	1	0	24	12	0	1	2	0	0	13			1.31	1.18	14			2	1.52																	0	53%	-1%	57	27	30	1	1
19	0	1	8	7	9	1	1	0	24	12	0	1	2	0	0	13			44.56	21.59	14			48.33	26.27																	0	53%	-1%	57	27	30	1	1
20	1	2	1	3	3	1	1	0	9		0	1	1	0	0	26			18	30	26			32	35																	0	37%	-3%	82	40	42	1	1
20	1	2	2	3	3	1	1	0	9		0	1	1	0	0	26			18	30	23			21	27																	0	36%	-3%	77	40	37	1	1
20	1	2	3	3	3	1	1	0	15		0	1	1	0	0	26			13	24	26			33	38																	0	37%	-3%	82	40	42	1	1
20	1	2	4	3	3	1	1	0	15		0	1	1	0	0	26			13	24	23			12	25																	0	36%	-3%	77	40	37	1	1
20	1	2	5	3	3	0	1	0	9		0	1	1	0	0	26			17	30	26			29	35																	0	37%	-3%	82	40	42	1	1
20	1	2	6	3	3	0	1	0	9		0	1	1	0	0	26			17	30	23			15	24																	0	36%	-3%	77	40	37	1	1
20	1	2	7	3	3	0	1	0	15		0	1	1	0	0	26			9	21	26			30	39																	0	37%	-3%	82	40	42	1	1
20	1	2	8	3	3	0	1	0	15		0	1	1	0	0	26			9	21	23			11	25																	0	36%	-3%	77	40	37	1	1
20	1	2	9	3	3	0	1	0	9		0	1	1	0	0	26			4	9	26			7	12																	0	37%	-3%	82	40	42	1	1
20	1	2	10	3	3	0	1	0	9		0	1	1	0	0	26			4	9	23			7	17																	0	36%	-3%	77	40	37	1	1
20	1	2	11	3	3	0	1	0	15		0	1	1	0	0	26			4	9	26			7	9																	0	37%	-3%	82	40	42	1	1
20	1	2	12	3	3	0	1	0	15		0	1	1	0	0	26			4	9	23			1	3																	0	36%	-3%	77	40	37	1	1
20	1	2	13	3	3	0	1	0	9		0	1	1	0	0	26			5.27	5.92	26			5.23	5.22																	0	37%	-3%	82	40	42	1	1
20	1	2	14	3	3	0	1	0	9		0	1	1	0	0	26			5.27	5.92	23			7.83	15.85																	0	36%	-3%	77	40	37	1	1
20	1	2	15	3	3	0	1	0	15		0	1	1	0	0	26			3.6	5.65	26			7.46	14.36																	0	37%	-3%	82	40	42	1	1
20	1	2	16	3	3	0	1	0	15		0	1	1	0	0	26			3.6	5.65	23			2.3	4.11																	0	36%	-3%	77	40	37	1	1
20	1	2	17	3	3	0	1	0	9		0	1	1	0	0	26			1.08	1.29	26			0.73	1.04																	0	37%	-3%	82	40	42	1	1
20	1	2	18	3	3	0	1	0	9		0	1	1	0	0	26			1.08	1.29	23			1.04	1.19																	0	36%	-3%	77	40	37	1	1
20	1	2	19	3	3	0	1	0	15		0	1	1	0	0	26			0.85	1.29	26			0.54	0.9																	0	37%	-3%	82	40	42	1	1
20	1	2	20	3	3	0	1	0	15		0	1	1	0	0	26			0.85	1.29	23			0.74	1.05																	0	36%	-3%	77	40	37	1	1
20	1	2	21	3	3	1	1	0	9		0	1	1	0	0	26			17.52	13.97	26			15.96	9.01																	0	37%	-3%	82	40	42	1	1
20	1	2	22	3	3	1	1	0	9		0	1	1	0	0	26			17.52	13.97	23			19.23	13.18																	0	36%	-3%	77	40	37	1	1
20	1	2	23	3	3	1	1	0	15		0	1	1	0	0	26			15.64	15.34	26			15	9.94																	0	37%	-3%	82	40	42	1	1
20	1	2	24	3	3	1	1	0	15		0	1	1	0	0	26			15.64	15.34	23			13.77	9.88																	0	36%	-3%	77	40	37	1	1
20	1	2	25	3	3	0	1	0	9		0	1	1	0	0	26			4.38	4.56	26			3.31	2.68																	0	37%	-3%	82	40	42	1	1
20	1	2	26	3	3	0	1	0	9		0	1	1	0	0	26			4.38	4.56	23			5.26	4.59																	0	36%	-3%	77	40	37	1	1
20	1	2	27	3	3	0	1	0	15		0	1	1	0	0	26			3.88	4.27	26			3.85	4.51																	0	37%	-3%	82	40	42	1	1
20	1	2	28	3	3	0	1	0	15		0	1	1	0	0	26			3.88	4.27	23			3.65	3.92																	0	36%	-3%	77	40	37	1	1
20	1	2	29	6	6	1	1	0	9		0	1	1	0	0	26			5.96	7.15	26			6.56	7.83																	0	37%	-3%	82	40	42	1	1
20	1	2	30	6	6	1	1	0	9		0	1	1	0	0	26			5.96	7.15	23			9.13	9.68																	0	36%	-3%	77	40	37	1	1
20	1	2	31	6	6	1	1	0	15		0	1	1	0	0	26			8.31	8.64	26			5.8	5.23																	0	37%	-3%	82	40	42	1	1
20	1	2	32	6	6	1	1	0	15		0	1	1	0	0	26			8.31	8.64	23			8.87	9.13																	0	36%	-3%	77	40	37	1	1
20	1	2	33	6	6	0	1	0	9		0	1	1	0	0	26			0.27	0.6	26			0.23	0.42																	0	37%	-3%	82	40	42	1	1
20	1	2	34	6	6	0	1	0	9		0	1	1	0	0	26			0.27	0.6	23			0.26	0.69																	0	36%	-3%	77	40	37	1	1
20	1	2	35	6	6	0	1	0	15		0	1	1	0	0	26			0.19	0.57	26			0.19	0.49																	0	37%	-3%	82	40	42	1	1
20	1	2	36	6	6	0	1	0	15		0	1	1	0	0	26			0.19	0.57	23			0.17	0.49																	0	36%	-3%	77	40	37	1	1
20	1	2	37	6	7	1	1	0	9		0	1	1	0	0	26			14.08	8.63	26			12.65	7.24																	0	37%	-3%	82	40	42	1	1
20	1	2	38	6	7	1	1	0	9		0	1	1	0	0	26			14.08	8.63	23			14.17	9.21																	0	36%	-3%	77	40	37	1	1
20	1	2	39	6	7	1	1	0	15		0	1	1	0	0	26			14.35	9.43	26			12.46	7.22																	0	37%	-3%	82	40	42	1	1
20	1	2	40	6	7	1	1	0	15		0	1	1	0	0	26			14.35	9.43	23			14.87	8.31																	0	36%	-3%	77	40	37	1	1
20	1	2	41	6	8	1	1	0	9		0	1	1	0	0	26			18.62	9.4	26			20.35	9.12																	0	37%	-3%	82	40	42	1	1
20	1	2	42	6	8	1	1	0	9		0	1	1	0	0	26			18.62	9.4	23			21.09	10.09																	0	36%	-3%	77	40	37	1	1
20	1	2	43	6	8	1	1	0	15		0	1	1	0	0	26			16.04	7.64	26			19.58	8.63																	0	37%	-3%	82	40	42	1	1
20	1	2	44	6	8	1	1	0	15		0	1	1	0	0	26			16.04	7.64	23			19.83	9.3																	0	36%	-3%	77	40	37	1	1
20	1	2	45	4	4	2	1	0	9		0	1	1	0	0	26			194	699	26			58	103																	0	37%	-3%	82	40	42	1	1
20	1	2	46	4	4	2	1	0	9		0	1	1	0	0	26			194	699	23			40	108																	0	36%	-3%	77	40	37	1	1
20	1	2	47	4	4	2	1	0	15		0	1	1	0	0	26			16	43	26			22	50																	0	37%	-3%	82	40	42	1	1
20	1	2	48	4	4	2	1	0	15		0	1	1	0	0	26			16	43	23			36	87																	0	36%	-3%	77	40	37	1	1
20	1	2	49	1	1	1	1	1	9		0	1	1	0	0	26			75	35	26			81	32																	0	37%	-3%	82	40	42	1	1
20	1	2	50	1	1	1	1	1	9		0	1	1	0	0	26			75	35	23			81	35																	0	36%	-3%	77	40	37	1	1
20	1	2	51	1	1	1	1	1	15		0	1	1	0	0	26			73	35	26			86	28																	0	37%	-3%	82	40	42	1	1
20	1	2	52	1	1	1	1	1	15		0	1	1	0	0	26			73	35	23			78	34																	0	36%	-3%	77	40	37	1	1
20	1	2	53	8	14	1	1	0	9		0	1	1	0	0	26			0.22	0.2	26			0.19	0.18																	0	37%	-3%	82	40	42	1	1
20	1	2	54	8	14	1	1	0	9		0	1	1	0	0	26			0.22	0.2	23			0.24	0.19																	0	36%	-3%	77	40	37	1	1
20	1	2	55	8	14	1	1	0	15		0	1	1	0	0	26			0.15	0.16	26			0.18	0.21																	0	37%	-3%	82	40	42	1	1
20	1	2	56	8	14	1	1	0	15		0	1	1	0	0	26			0.15	0.16	23			0.25	0.17																	0	36%	-3%	77	40	37	1	1
20	1	2	57	8	14	1	1	0	9		0	1	1	0	0	26			0.02	0.04	26			0.05	0.12																	0	37%	-3%	82	40	42	1	1
20	1	2	58	8	14	1	1	0	9		0	1	1	0	0	26			0.02	0.04	23			0.02	0.03																	0	36%	-3%	77	40	37	1	1
20	1	2	59	8	14	1	1	0	15		0	1	1	0	0	26			0.02	0.06	26			0.05	0.14																	0	37%	-3%	82	40	42	1	1
20	1	2	60	8	14	1	1	0	15		0	1	1	0	0	26			0.02	0.06	23			0.01	0.02																	0	36%	-3%	77	40	37	1	1
20	1	2	61	8	12	1	1	1	9		0	1	1	0	0	26			5.84	2.69	26			5.15	2.59																	0	37%	-3%	82	40	42	1	1
20	1	2	62	8	12	1	1	1	9		0	1	1	0	0	26			5.84	2.69	23			5.77	2.65																	0	36%	-3%	77	40	37	1	1
20	1	2	63	8	12	1	1	1	15		0	1	1	0	0	26			6.24	2.74	26			5.65	2.64																	0	37%	-3%	82	40	42	1	1
20	1	2	64	8	12	1	1	1	15		0	1	1	0	0	26			6.24	2.74	23			5.91	2.33																	0	36%	-3%	77	40	37	1	1
20	1	2	65	8	14	1	1	0	9		0	1	1	0	0	26			3.68	2.12	26			4.62	2.93																	0	37%	-3%	82	40	42	1	1
20	1	2	66	8	14	1	1	0	9		0	1	1	0	0	26			3.68	2.12	23			3.41	2.56																	0	36%	-3%	77	40	37	1	1
20	1	2	67	8	14	1	1	0	15		0	1	1	0	0	26			3.36	2.94	26			4.08	2.21																	0	37%	-3%	82	40	42	1	1
20	1	2	68	8	14	1	1	0	15		0	1	1	0	0	26			3.36	2.94	23			3.36	2.36																	0	36%	-3%	77	40	37	1	1
20	1	2	69	7	10	1	1	1	9		0	1	1	0	0	26			24.71	9.05	26			22.58	10.7																	0	37%	-3%	82	40	42	1	1
20	1	2	70	7	10	1	1	1	9		0	1	1	0	0	26			24.71	9.05	23			26.39	6.31																	0	36%	-3%	77	40	37	1	1
20	1	2	71	7	10	1	1	1	15		0	1	1	0	0	26			24.95	10.43	26			23.62	8.51																	0	37%	-3%	82	40	42	1	1
20	1	2	72	7	10	1	1	1	15		0	1	1	0	0	26			24.95	10.43	23			25.61	6.75																	0	36%	-3%	77	40	37	1	1
20	1	2	73	7	10	1	1	0	9		0	1	1	0	0	26			15.33	8.55	26			14.12	8.93																	0	37%	-3%	82	40	42	1	1
20	1	2	74	7	10	1	1	0	9		0	1	1	0	0	26			15.33	8.55	23			12.39	8.5																	0	36%	-3%	77	40	37	1	1
20	1	2	75	7	10	1	1	0	15		0	1	1	0	0	26			13.9	9.28	26			14.65	8.37																	0	37%	-3%	82	40	42	1	1
20	1	2	76	7	10	1	1	0	15		0	1	1	0	0	26			13.9	9.28	23			13.39	5.98																	0	36%	-3%	77	40	37	1	1
24	0	1	1	2	2	2	0	0	16	4	1	4	4	0	0	111	33				111	24																				0	0%	0%	222	111	111	1	1
24	0	1	2	2	2	2	1	0	16	4	1	4	4	0	0	111			0.85	1.8	102			0.37	1.12																	0	4%	-8%	222	111	111	1	1
39	0	4	1	6	8	1	1	0	6		0	1	1	0	0	55			16	12.48	53			15.36	13.73																	0	32%	10%	159	87	72	3	0
39	0	4	2	6	6	0	1	0	6		0	1	1	0	0	56			9.29	7.95	53			9.08	9.11																	0	31%	9%	159	87	72	3	0
39	0	4	3	6	6	0	1	0	6		0	1	1	0	0	55			6.95	5.65	53			6.28	5.53																	0	32%	10%	159	87	72	3	0
39	0	4	4	6	7	1	1	0	6		0	1	1	0	0	56			12.07	10.3	53			12.45	11.49																	0	31%	9%	159	87	72	3	0
39	0	4	5	6	6	2	1	0	6		0	1	1	0	0	55			45.4	31.07	53			45.4	33.77																	0	32%	10%	159	87	72	3	0
39	0	4	6	6	8	1	1	0	18		0	1	1	0	0	55			13.84	12.66	50			13.44	11.8																	0	34%	6%	159	87	72	3	0
39	0	4	7	6	6	0	1	0	18		0	1	1	0	0	56			7.8	7.95	50			7.26	7.38																	0	33%	5%	159	87	72	3	0
39	0	4	8	6	6	0	1	0	18		0	1	1	0	0	55			7.27	4.89	50			5.4	4.07																	0	34%	6%	159	87	72	3	0
39	0	4	9	6	6	0	1	0	18		0	1	1	0	0	55			5.91	5.29	50			6.18	5.17																	0	34%	6%	159	87	72	3	0
39	0	4	10	6	7	1	1	0	18		0	1	1	0	0	55			11.78	10.89	49			10.57	9.5																	0	35%	5%	159	87	72	3	0
39	0	4	11	6	6	2	1	0	18		0	1	1	0	0	54			43.52	33.54	49			37.65	28.61																	0	35%	6%	159	87	72	3	0
39	0	4	12	6	6	1	1	0	6		9	1	2	0	0	56			2.49	0.83	53			2.32	0.84																	0	31%	9%	159	87	72	3	0
39	0	4	13	6	6	1	1	0	6		9	1	2	0	0	56			1.6	0.62	52			1.57	0.63																	0	32%	8%	159	87	72	3	0
39	0	4	14	6	6	1	1	0	6		9	1	2	0	0	56			1.94	0.74	53			1.88	0.83																	0	31%	9%	159	87	72	3	0
39	0	4	15	6	6	1	1	0	6		9	1	2	0	0	56			1.93	0.62	53			1.86	0.7																	0	31%	9%	159	87	72	3	0
39	0	4	16	6	6	1	1	0	18		9	1	2	0	0	53			2.41	0.88	46			2.03	0.73																	0	38%	3%	159	87	72	3	0
39	0	4	17	6	6	1	1	0	18		9	1	2	0	0	53			1.62	0.71	47			1.42	0.59																	0	37%	4%	159	87	72	3	0
39	0	4	18	6	6	1	1	0	18		9	1	2	0	0	52			1.83	0.81	47			1.69	0.7																	0	38%	6%	159	87	72	3	0
39	0	4	19	6	6	1	1	0	18		9	1	2	0	0	53			1.91	0.68	47			1.68	0.58																	0	37%	4%	159	87	72	3	0
39	0	4	20	5	5	1	1	1	6		9	1	2	0	0	54			94.85	15.22	53			98.47	13.17																	0	33%	12%	159	87	72	3	0
39	0	4	21	5	5	0	1	1	6		9	1	2	0	0	55			20.05	4.93	53			20.94	3.9																	0	32%	10%	159	87	72	3	0
39	0	4	22	5	5	0	1	1	6		9	1	2	0	0	56			23.54	5.17	53			24.94	5.56																	0	31%	9%	159	87	72	3	0
39	0	4	23	5	5	0	1	1	6		9	1	2	0	0	54			27.41	4.54	53			28.85	4.33																	0	33%	12%	159	87	72	3	0
39	0	4	24	5	5	0	1	1	6		9	1	2	0	0	55			23.49	4.65	53			23.74	5.15																	0	32%	10%	159	87	72	3	0
39	0	4	25	5	5	1	1	1	18		9	1	2	0	0	53			96.11	16.44	48			101.44	11.53																	0	36%	6%	159	87	72	3	0
39	0	4	26	5	5	0	1	1	18		9	1	2	0	0	56			20.54	4.22	48			21.88	4.02																	0	35%	2%	159	87	72	3	0
39	0	4	27	5	5	0	1	1	18		9	1	2	0	0	56			23.96	5.92	49			25.41	4.79																	0	34%	4%	159	87	72	3	0
39	0	4	28	5	5	0	1	1	18		9	1	2	0	0	55			28.27	4.65	49			29.41	3.89																	0	35%	5%	159	87	72	3	0
39	0	4	29	5	5	0	1	1	18		9	1	2	0	0	54			23.56	5.03	49			24.76	4.49																	0	35%	6%	159	87	72	3	0
39	0	4	30	4	4	1	1	0	6		9	1	1	0	0	52			9.25	13.57	47			13.79	31.9																	0	38%	6%	159	87	72	3	0
39	0	4	31	4	4	1	1	0	6		9	1	1	0	0	52			3.71	4.7	47			3.6	6.49																	0	38%	6%	159	87	72	3	0
39	0	4	32	4	4	1	1	0	18		9	1	1	0	0	53			13.55	32.67	45			12.53	21.68																	0	38%	2%	159	87	72	3	0
39	0	4	33	4	4	1	1	0	18		9	1	1	0	0	53			4.04	6.77	45			3.71	4.15																	0	38%	2%	159	87	72	3	0
40	0	3	1	4	4	1	1	0	6		1	1	1	0	0	53			14.4	17.35	37			10.3	14.19																	0	19%	-1%	111	65	46	6	0
40	0	3	2	4	4	1	1	0	18		0	1	1	0	0	52			6.3	7.98	37			3.4	5.47																	0	20%	0%	111	65	46	6	0
40	0	3	3	2	2	1	0	0	6		1	1	4	0	0	53	19				37	8																				0	19%	-1%	111	65	46	6	0
40	0	3	4	2	2	1	0	0	18		0	1	4	0	0	52	13				37	8																				0	20%	0%	111	65	46	6	0
40	0	3	5	6	6	1	1	0	6		1	1	2	0	0	53			2.2	2.34	37			1.4	1.57																	0	19%	-1%	111	65	46	6	0
40	0	3	6	6	6	1	1	0	18		0	1	2	0	0	52			1.5	1.79	37			1.1	1.47																	0	20%	0%	111	65	46	6	0
40	0	3	7	6	6	1	1	0	6		1	1	2	0	0	53			3.3	2.35	37			2.7	2.5																	0	19%	-1%	111	65	46	6	0
40	0	3	8	6	6	1	1	0	18		0	1	2	0	0	52			3.1	2.43	37			1.9	1.95																	0	20%	0%	111	65	46	6	0
40	0	3	9	6	6	1	0	0	6		1	1	2	0	0	53	19				37	6																				0	19%	-1%	111	65	46	6	0
40	0	3	10	6	6	1	0	0	18		0	1	2	0	0	52	13				37	4																				0	20%	0%	111	65	46	6	0
40	0	3	11	6	6	1	0	0	6		1	1	2	0	0	53	24				37	15																				0	19%	-1%	111	65	46	6	0
40	0	3	12	6	6	1	0	0	18		0	1	2	0	0	52	20				37	8																				0	20%	0%	111	65	46	6	0
40	0	3	13	6	6	1	1	0	6		1	2	6	0	0	42			2.7	1.25	30			2.7	1.31																	0	35%	1%	111	65	46	6	0
40	0	3	14	6	6	1	1	0	18		0	2	6	0	0	39			2.8	1.4	27			2.5	0.97																	0	41%	-1%	111	65	46	6	0
40	0	3	15	6	6	1	1	1	6		1	2	6	0	0	42			2.2	0.71	30			2.3	0.64																	0	35%	1%	111	65	46	6	0
40	0	3	16	6	6	1	1	1	18		0	2	6	0	0	39			2.1	0.82	27			2.5	0.61																	0	41%	-1%	111	65	46	6	0
40	0	3	17	7	10	1	1	1	6		1	2	6	0	0	42			3.5	0.82	30			3.4	0.71																	0	35%	1%	111	65	46	6	0
40	0	3	18	7	10	1	1	1	18		0	2	6	0	0	39			3.2	0.78	27			3.6	0.58																	0	41%	-1%	111	65	46	6	0
40	0	3	19	7	10	1	1	0	6		1	2	6	0	0	42			2.3	1.14	30			2.5	1.08																	0	35%	1%	111	65	46	6	0
40	0	3	20	7	10	1	1	0	18		0	2	6	0	0	39			2.5	1.28	27			2.5	1.08																	0	41%	-1%	111	65	46	6	0
40	0	3	21	7	10	1	1	0	6		1	1	2	0	0	53			5.2	2.7	37			5.5	2.55																	0	19%	-1%	111	65	46	6	0
40	0	3	22	7	10	1	1	0	18		0	1	2	0	0	52			4.7	2.6	37			5.5	2.09																	0	20%	0%	111	65	46	6	0
42	0	1	1	2	2	1	0	0	3.5		1	4	4		1	628	212	33.70%			628	245	39.00%																			0	0%	0%	1256	628	628	1	1
42	0	1	2	2	2	1	0	0	15.5		0	4	4		1	628	169	26.90%			628	188	29.90%																			0	0%	0%	1256	628	628	1	1
47	0	3	1	4	4	1	1	0	6		1	1	1	0	1	60			0.09		57			0.08		0.08															0.303	1	9%	0%	129	66	63	1	1
47	0	3	2	4	4	0	1	0	6		1	1	1	0	1	60			3.43		57			3.09		0.06															0.392	1	9%	0%	129	66	63	1	1
47	0	3	3	2	2	1	0	0	6		1	1	1	0	1	60	23	38.30%			57	20	35.10%						1.07												0.876	1	9%	0%	129	66	63	1	1
47	0	3	4	1	1	1	0	0	6		1	1	1	0	1	60	23	38.30%			57	27	47.40%						0.62												0.252	1	9%	0%	129	66	63	1	1
47	0	3	5	3	3	2	1	0	6		1	1	1	0	1	60			1.15		57			1.16		-0.01															0.794	1	9%	0%	129	66	63	1	1
47	0	3	6	3	3	1	1	0	6		1	1	1	0	1	60			2.05		57			1.88		0.06															0.562	1	9%	0%	129	66	63	1	1
47	0	3	7	3	3	1	1	0	6		1	1	1	0	1	60			0.54		57			0.94		-0.27															0.142	1	9%	0%	129	66	63	1	1
47	0	3	8	3	3	1	1	0	6		1	1	2	0	1	56			0.43		56			0.43		0															0.283	1	13%	4%	129	66	63	1	1
47	0	3	9	3	3	1	1	0	6		1	1	2	0	1	56			1.21		55			1.01		0.09															0.73	1	14%	2%	129	66	63	1	1
47	0	3	10	5	5	1	1	0	6		1	1	1	0	1	57			2.21		55			2.13		0.16															0.636	1	13%	1%	129	66	63	1	1
47	0	3	11	5	5	1	0	0	6		1	1	1	0	1	60	2	3.30%			57	3	5.30%						0.17												0.174	1	9%	0%	129	66	63	1	1
47	0	3	12	5	5	1	1	1	6		1	1	2	0	1	41			0.69		47			0.61		0.28															0.726	1	32%	12%	129	66	63	1	1
47	0	3	13	7	9	1	1	0	6		1	1	2	0	1	55			3.41		56			3.4		0.03															0.752	1	14%	6%	129	66	63	1	1
47	0	3	14	6	6	1	1	0	6		1	1	1	0	1	61			0.58		57			0.6		-0.13															0.696	1	9%	-2%	129	66	63	1	1
47	0	3	15	9	15	1	0	1	6		1	1	1	0	1	61	57	93.40%			57	55	96.50%						0.77												0.811	1	9%	-2%	129	66	63	1	1
47	0	3	16	9	15	1	1	1	6		1	1	1	0	1	61			4.21		57			4.42		-0.13															0.439	1	9%	-2%	129	66	63	1	1
47	0	3	17	6	6	1	1	1	6		1	1	2	0	1	58			7.29		56			7.7		0.18															0.654	1	12%	1%	129	66	63	1	1
47	0	3	18	6	6	1	1	0	6		1	1	2	0	1	56			0.94		56			0.99		-0.06															0.815	1	13%	4%	129	66	63	1	1
47	0	3	19	7	10	1	1	1	6		1	1	1	0	1	60			3.2		57			3.34		-0.34															0.128	1	9%	0%	129	66	63	1	1
47	0	3	20	8	11	1	1	1	6		1	1	1	0	1	60			0.74		56			0.75		-0.03															0.662	1	10%	-2%	129	66	63	1	1
47	0	3	21	7	10	1	1	1	6		1	1	2	0	1	55			3.3		57			3.36		-0.24															0.256	1	13%	7%	129	66	63	1	1
47	0	3	22	8	11	1	1	1	6		1	1	2	0	1	57			0.77		57			0.75		0.17															0.477	1	12%	4%	129	66	63	1	1
47	0	3	23	7	9	1	1	0	6		1	1	2	0	1	55			0.87		56			0.93		-0.06															0.925	1	14%	6%	129	66	63	1	1
47	0	3	24	7	9	1	1	0	6		1	1	2	0	1	55			1.84		56			1.32		0.29															0.996	1	14%	6%	129	66	63	1	1
47	0	3	25	2	2	1	0	0	6		1	4	4	0	1	66	10	15.20%			62	11	17.70%						0.77												0.636	1	1%	-2%	129	66	63	1	1
47	0	3	26	2	2	1	1	0	6		1	4	4	0	1	66			0.17		62			0.21		-0.09															0.521	1	1%	-2%	129	66	63	1	1
47	0	3	27	2	2	0	0	0	6		1	4	4	0	1	66	7	10.60%			60	8	13.30%						0.42												0.233	1	2%	-5%	129	66	63	1	1
47	0	3	28	2	2	0	0	0	6		1	4	4	0	1	66	5	7.60%			60	4	6.70%						0.34												0.291	1	2%	-5%	129	66	63	1	1
47	0	3	28	2	2	0	0	0	6		1	4	4	0	1	66	4	6.10%			60	6	10.00%						0.09												0.056	1	2%	-5%	129	66	63	1	1
47	0	3	30	2	2	0	0	0	6		1	4	4	0	1	66	2	3.00%			60	5	8.30%						0.53												0.481	1	2%	-5%	129	66	63	1	1
47	0	3	31	2	2	1	0	0	6		1	4	4	0	1	66	4	6.10%			60	9	15.00%						0.23												0.055	1	2%	-5%	129	66	63	1	1
47	0	3	32	1	1	1	0	0	6		1	4	4	0	1	66	23	34.90%			62	20	32.30%						1.05												0.912	1	1%	-2%	129	66	63	1	1
47	0	3	33	1	1	1	1	0	6		1	4	4	0	1	66			37.46		62			36.81		0.01															0.946	1	1%	-2%	129	66	63	1	1
47	0	3	34	2	2	1	0	0	18		0	4	4	0	1	66	16	24.20%			62	19	30.60%						0.58												0.232	1	1%	-2%	129	66	63	1	1
47	0	3	35	2	2	1	1	0	18		0	4	4	0	1	66			0.3		62			0.39		-0.14															0.178	1	1%	-2%	129	66	63	1	1
47	0	3	36	2	2	0	0	0	18		0	4	4	0	1	66	12	18.20%			60	14	23.30%						0.59												0.285	1	2%	-5%	129	66	63	1	1
47	0	3	37	2	2	0	0	0	18		0	4	4	0	1	66	8	12.10%			60	11	18.30%						0.7												0.516	1	2%	-5%	129	66	63	1	1
47	0	3	38	2	2	0	0	0	18		0	4	4	0	1	66	5	7.60%			60	9	15.00%						0.46												0.223	1	2%	-5%	129	66	63	1	1
47	0	3	39	2	2	0	0	0	18		0	4	4	0	1	66	5	7.60%			60	8	13.30%						0.2												0.046	1	2%	-5%	129	66	63	1	1
47	0	3	40	2	2	1	0	0	18		0	4	4	0	1	66	12	18.20%			60	15	25.00%						0.57												0.243	1	2%	-5%	129	66	63	1	1
47	0	3	41	1	1	1	0	0	18		0	4	4	0	1	66	37	56.10%			62	38	61.30%						0.72												0.408	1	1%	-2%	129	66	63	1	1
47	0	3	42	1	1	1	1	0	18		0	4	4	0	1	66			99.78		62			154.9		-0.41															0.2	1	1%	-2%	129	66	63	1	1
47	0	3	43	2	2	2	0	0	18		1	4	4	0	1	66	23	34.90%			62	29	46.80%						0.52												0.106	1	1%	-2%	129	66	63	1	1
47	0	3	44	2	2	2	1	0	18		1	4	4	0	1	66			0.47		62			0.6		-0.17															0.15	1	1%	-2%	129	66	63	1	1
47	0	3	45	2	2	2	0	0	18		1	4	4	0	1	66	17	25.80%			60	21	35.00%						0.49												0.106	1	2%	-5%	129	66	63	1	1
47	0	3	46	2	2	2	0	0	18		1	4	4	0	1	66	12	18.20%			60	14	23.30%						0.65												0.486	1	2%	-5%	129	66	63	1	1
47	0	3	47	2	2	2	0	0	18		1	4	4	0	1	66	9	13.60%			60	14	23.30%						0.34												0.06	1	2%	-5%	129	66	63	1	1
47	0	3	48	2	2	2	0	0	18		1	4	4	0	1	66	7	10.60%			60	13	21.70%						0.28												0.037	1	2%	-5%	129	66	63	1	1
47	0	3	49	2	2	2	0	0	18		1	4	4	0	1	66	15	22.70%			60	23	38.30%						0.38												0.029	1	2%	-5%	129	66	63	1	1
47	0	3	50	1	1	2	0	0	18		1	4	4	0	1	66	39	59.10%			62	38	61.30%						0.86												0.708	1	1%	-2%	129	66	63	1	1
47	0	3	51	1	1	2	1	0	18		1	4	4	0	1	66			135.16		62			191.08		-0.31															0.287	1	1%	-2%	129	66	63	1	1
49	0	3	1	8	11	1	1	1	4		0	1	3	0	0	107			2.48		48			2.42																		1	37%	-30%	246	141	105	1	1
49	0	3	2	6	6	1	1	1	4		0	1	3	0	0	107			2.05		48			2.08																		1	37%	-30%	246	141	105	1	1
49	0	3	3	8	11	1	1	1	4		0	1	3	0	0	107			2.88		48			2.92																		1	37%	-30%	246	141	105	1	1
49	0	3	4	7	9	1	1	1	4		0	1	3	0	0	107			2.48		48			2.46																		1	37%	-30%	246	141	105	1	1
49	0	3	5	7	9	1	1	0	4		0	1	3	0	0	107			2.82		48			2.9																		1	37%	-30%	246	141	105	1	1
49	0	3	6	6	6	1	1	0	4		0	1	3	0	0	107			2.49		48			2.42																		1	37%	-30%	246	141	105	1	1
49	0	3	7	6	6	1	1	0	4		0	1	3	0	0	107			2.75		48			2.74																		1	37%	-30%	246	141	105	1	1
49	0	3	8	8	11	1	1	1	4		0	1	3	0	1	107			0.26	0.32	48			0.21	0.34																	0	37%	-30%	246	141	105	1	1
49	0	3	9	6	6	1	1	1	4		0	1	3	0	1	107			0.2	0.38	48			0.19	0.33																	0	37%	-30%	246	141	105	1	1
49	0	3	10	8	11	1	1	1	4		0	1	3	0	1	107			0.03	0.19	48			0	0.23																	0	37%	-30%	246	141	105	1	1
49	0	3	11	7	9	1	1	1	4		0	1	3	0	1	107			0.13	0.39	48			0.1	0.28																	0	37%	-30%	246	141	105	1	1
49	0	3	12	7	9	1	1	0	4		0	1	3	0	1	107			0.02	0.18	48			0.03	0.14																	0	37%	-30%	246	141	105	1	1
49	0	3	13	6	6	1	1	0	4		0	1	3	0	1	107			0.27	0.33	48			0.25	0.32																	0	37%	-30%	246	141	105	1	1
49	0	3	14	6	6	1	1	0	4		0	1	3	0	1	107			0.15	0.26	48			0.12	0.19																	0	37%	-30%	246	141	105	1	1
49	0	3	15	2	2	1	0	0	16		0	4	4	0	0	107	40				48	21																				0	37%	-30%	246	141	105	1	1
49	0	3	16	2	2	0	0	0	16		0	4	4	0	0	107	2				48	18																				0	37%	-30%	246	141	105	1	1
49	0	3	17	2	2	0	0	0	16		0	4	4	0	0	107	17				48	5																				0	37%	-30%	246	141	105	1	1
49	0	3	18	2	2	0	0	0	16		0	4	4	0	0	107	6				48	8																				0	37%	-30%	246	141	105	1	1
49	0	3	19	2	2	0	0	0	16		0	4	4	0	0	107	28				48	15																				0	37%	-30%	246	141	105	1	1
49	0	3	20	1	1	1	0	0	16		0	4	4	0	0	107	21				48	12																				0	37%	-30%	246	141	105	1	1
49	0	3	21	2	2	1	0	0	16		0	4	4	0	1	107					48								0.5	0.23	1.07											1	37%	-30%	246	141	105	1	1
49	0	3	22	2	2	0	0	0	16		0	4	4	0	1	107					48																					1	37%	-30%	246	141	105	1	1
49	0	3	23	2	2	0	0	0	16		0	4	4	0	1	107					48								0.98	0.33	2.92											1	37%	-30%	246	141	105	1	1
49	0	3	24	2	2	0	0	0	16		0	4	4	0	1	107					48								0.07	0.01	0.44											1	37%	-30%	246	141	105	1	1
49	0	3	25	2	2	0	0	0	16		0	4	4	0	1	107					48								0.33	0.13	0.82											1	37%	-30%	246	141	105	1	1
49	0	3	26	1	1	1	0	0	16		0	4	4	0	1	107					48								0.44	0.17	1.11											1	37%	-30%	246	141	105	1	1
50	0	1	1	1	1	2	0	0	36		1	4	4	1	1	280					7338								0.27	0.17	0.43											1	0%	0%	7618	280	7338	1	1
50	0	1	2	1	1	2	0	0	1		1	4	4	1	1	280					7338								0.32	0.13	0.8											1	0%	0%	7618	280	7338	1	1
50	0	1	3	1	1	2	0	0	2		1	4	4	1	1	280					7338								0.33	0.12	0.86											1	0%	0%	7618	280	7338	1	1
50	0	1	4	1	1	2	0	0	6		1	4	4	1	1	280					7338								1.35	0.54	3.35											1	0%	0%	7618	280	7338	1	1
50	0	1	5	1	1	2	0	0	9		1	4	4	1	1	280					7338								2.09	0.35	12.49											1	0%	0%	7618	280	7338	1	1
52	0	1	1	6	8	1	1	0	5.5		0	1	2	0	1	275					422																	0.14	-3.23	3.49		0	0%	0%	697	275	422	2	0
52	0	1	2	6	8	1	1	0	5.5		0	1	1	0	1	275					422																	-0.29	-2.45	1.9		0	0%	0%	697	275	422	2	0
52	0	1	3	2	2	1	0	1	5.5		0	1	3	0	1	275					422											1.61	0.98	3.08	0.1	-0.01	0.19					0	0%	0%	697	275	422	2	0
52	0	1	4	1	1	1	0	0	5.5		0	1	3	0	1	275					422											0.98	0.96	1.01	-0.02	-0.04	0.01					0	0%	0%	697	275	422	2	0
52	0	1	5	9	15	1	0	0	5.5		0	1	3	0	1	275					422											1.27	1.06	1.57	0.19	0.05	0.33					0	0%	0%	697	275	422	2	0
75	0	3	1	3	3	1	1	1	4		1	1	1	0	0	29			65.8	5.19	23			59.7	8.07																	0	12%	-5%	59	32	27	1	1
75	0	3	2	3	3	1	1	1	12		0	1	1	0	0	25			71.1	6.05	22			65.1	9.4																	0	20%	3%	59	32	27	1	1
[truncated: 31 more columns]
